# Supplementary material for: Superior protection in a relapsing Plasmodium cynomolgi rhesus macaque model by a chemoprophylaxis with sporozoite immunization regimen with atovaquone-proguanil followed by primaquine
Source: Malar J. 2024 Apr 17;23:106. doi: 10.1186/s12936-024-04933-y (PMC11022453; doi:10.1186/s12936-024-04933-y)
Supplement: Supplementary file 5 — Additional file 5: Table S1. Kinetics of sporozoite-specific peripheral blood IFN-γ T cell responses [file 12936_2024_4933_MOESM5_ESM.xlsx]

## Sheet: Data Fig 3
Additional file 5: Table S1. Kinetics of sporozoite-specific peripheral blood IFN-g T cell responses
		CD8+IFNg+							CD4+ IFNg+							gdIFNg+
	Monkey ID	Baseline	14 days post 1st immunization	14 days post 2nd immunization	14 days post 3rd immunization				Baseline	14 days post 1st immunization	14 days post 2nd immunization	14 days post 3rd immunization				Baseline	14 days post 1st immunization	14 days post 2nd immunization	14 days post 3rd immunization
Group 1	R1140	0.13	0.34	0.23	0.11		Gr1	R1140	0.02	0.1	0.06	0.03		Gr1	R1140	0.35	2.7	0.91	0.27
	R1216	0.06	0.08	0	0.02			R1216	0.01	0.07	0.01	0.01			R1216	0	0.04	0	0.18
	R1241	0.13	0.4	0.59	0.39			R1241	0.01	0.12	0.37	0.37			R1241	0.09	0.09	0.54	0.2
	R1255	0.05	0	0.01	0.02			R1255	0	0	0.03	0.02			R1255	0	0	0	0.09
	R1321	0.18	0.42	0.33	0.08			R1321	0.01	0.2	0.22	0.01			R1321	0.28	0.46	0.28	0.09
	R1345	0.16	0.06	0.07	0.05			R1345	0.01	0.03	0.09	0.13			R1345	0.08	0.01	0.26	0.12
Group 2	R1148	0.13	0.19	0.57	0.43		Gr2	R1148	0.08	0.03	0.26	0.13		Gr2	R1148	0.19	0.3	0.7	0.45
	R1217	0.1	0.34	0.7	0.64			R1217	0	0.05	0.1	0.08			R1217	0.64	0.63	0.85	1.08
	R1249	0.21	0.44	0.96	2.42			R1249	0.01	0.18	0.21	0.87			R1249	0	0.66	1.22	2.91
	R1302	0.27	0.11	0.79	0.34			R1302	0	0.02	0.13	0.05			R1302	0.33	0.32	0.67	0.71
	R1313	0.07	0.41	0.24	0.23			R1313	0.01	0.08	0.05	0.06			R1313	0.12	0	0	0.07
	R1337	0.3	0.24	0.76	0.29			R1337	0	0.01	0.15	0.04			R1337	0.64	0.12	1.29	0.05
Group 3	R1114	0	0.02	0.01	0		Gr3	R1114	0	0.01	0	0.02		Gr3A & 3B	R1114	0	0.27	0	0.03
	R1157	0.07	0.13	0.1	0.02			R1157	0.03	0.09	0.06	0.02			R1157	0.4	0.64	0.32	0.11
	R1343	0.1	0.06	0.15	0.05			R1343	0.03	0	0.04	0.06			R1343	0.47	0.17	0.17	0.12
	R1120	0.17	0.38	0.42	0.11			R1120*	0.02	0	0.06	0.01			R1120*	0.46	0.08	0.33	0.21
	R1150	0.14	0.23	0.23	0.03			R1150	0.08	0.09	0.09	0.02			R1150	0.17	0	0.21	0
	R1242	0.15	0.07	0.17	0.02			R1242	0.02	0	0.03	0.01			R1242	0.23	0.08	0.06	0
