# Supplementary material for: Superior protection in a relapsing Plasmodium cynomolgi rhesus macaque model by a chemoprophylaxis with sporozoite immunization regimen with atovaquone-proguanil followed by primaquine
Source: Malar J. 2024 Apr 17;23:106. doi: 10.1186/s12936-024-04933-y (PMC11022453; doi:10.1186/s12936-024-04933-y)
Supplement: Supplementary file 6 — Additional file 6: Table S2. Kinetics of serum antibody responses (IFA) [file 12936_2024_4933_MOESM6_ESM.xlsx]

## Sheet: Data Fig 4
Additional file 6: Table S2. Kinetics of serum antibody responses (IFA).
		End titer of antibody responses against P. cynomolgi sporozoites				End titer of antibody responses against P. cynomolgi blood-stage schizonts
	Monkey ID	Baseline	14 days post 1st immunization	14 days post 2nd immunization	14 days post 3rd immunization	Baseline	14 days post 1st immunization	14 days post 2nd immunization	14 days post 3rd immunization
Group 1	R1140	< 20	80	640	1280	400	3200	12800	6400
	R1216	< 20	40	40	20	400	800	6400	3200
	R1241	< 20	640	640	640	400	800	6400	6400
	R1255	< 20	640	1280	1280	100	800	3200	3200
	R1321	< 20	2560	640	640	400	800	12800	12800
	R1345	< 20	320	320	160	400	800	6400	3200
Group 2	R1148	< 20	80	320	640	200	100	200	200
	R1217	< 20	160	320	640	400	400	800	400
	R1249	< 20	320	160	640	400	400	800	800
	R1302	< 20	640	320	640	400	400	400	400
	R1313	< 20	160	320	640	400	400	400	400
	R1337	< 20	160	80	640	200	400	200	400
Group 3	R1114	< 20	< 20	< 20	< 20	200	200	200	200
	R1157	< 20	< 20	< 20	< 20	400	400	400	400
	R1343	< 20	< 20	< 20	< 20	200	200	200	100
	R1120	< 20	< 20	< 20	< 20	200	200	200	400
	R1150	< 20	< 20	< 20	< 20	100	100	200	100
	R1242	< 20	< 20	< 20	< 20	100	100	100	100
