# Supplementary material for: Superior protection in a relapsing Plasmodium cynomolgi rhesus macaque model by a chemoprophylaxis with sporozoite immunization regimen with atovaquone-proguanil followed by primaquine
Source: Malar J. 2024 Apr 17;23:106. doi: 10.1186/s12936-024-04933-y (PMC11022453; doi:10.1186/s12936-024-04933-y)
Supplement: Supplementary file 7 — Additional file 7: Table S3. Post-challenge sporozoite-specific T cell responses in various tissue compartments [file 12936_2024_4933_MOESM7_ESM.xlsx]

## Sheet: Data Fig 5
Additional file 7: Table S3. Post-challenge sporozoite-specific T cell responses in various tissue compartments.
		CD8+IFNg+				CD4+ IFNg+				gdIFNg+
	Monkey ID	Liver	Spleen	Bone marrow	Blood	Liver	Spleen	Bone marrow	Blood	Liver	Spleen	Bone marrow	Blood
Group 1	R1140	1.93	5.32	2.99	1.18	1.82	0.77	2.96	0.54	3.89	14.54	10.52	1.76
	R1216	1.57	1.16	1.08	0	0.95	0	0.04	0	0.63	2.86	3.13	0
	R1241	1.54	1.52	5.11	0.68	0.86	0.38	2.37	0.1	0.25	1.25	2.35	0.13
	R1255	3.83	0.91	1.62	0.12	4.57	0.47	1.18	0.11	4.6	1.56	2.88	0
	R1321	2.25	0.62	1.15	0.21	1.53	0.32	0.37	0	3.33	2.2	3.4	0
	R1345	6.4	2.87	3.91	0.31	4.25	0.52	0.77	0.23	3.86	1.9	5.37	0.01
Group 2	R1148	3.21	2.1	5.44	0.23	1.41	0.56	1.03	0.06	1.11	2.96	11.11	0.19
	R1217	14.23	2.97	3.48	0.42	9.86	0.73	2.07	0.16	10.47	6.07	11.59	0.22
	R1249	18.11	7.18	2.74	2.14	11.28	2.1	1.56	0.8	27.02	39.46	6.58	3.22
	R1302	0.46	3.28	5.73	0.65	0.25	0.44	3.27	0.1	1.72	10.49	7.1	0.5
	R1313	0.6	0.52	2.52	0.41	0.27	0.08	0.68	0.18	0.63	1.8	5.01	0.31
	R1337	3.31	2.6	2.88	1.76	2.44	0.39	0.86	0.59	3.19	6.82	6.66	0.31
Group 3	R1114	2.05	0.7	1.55	0	0.41	0.11	0.54	0	2.02	4.15	3.44	0
	R1157	2.17	0.55	0.29	0.28	1.4	0.23	0	0.13	1.31	4.24	0.83	0.34
	R1343	0.56	2.18	2.29	0.16	0.25	0.29	0.5	0.07	0	4.17	2.99	0.14
	R1120	7.98	2.82	3.68	0.75	5.15	0.5	0.9	0.2	2.25	3.4	0.66	0.99
	R1150	0.32	0.79	0.3	0.28	0.09	0.39	0.19	0.12	0.01	1.74	1.21	0.76
	R1242	0.08	1	0.3	0.11	0	0.07	0	0.05	0	2.06	0.22	0.01
Note: Repeated T cell assay of animal R1302
		CD8+IFNg+				CD4+ IFNg+				gdIFNg+
	Monkey ID	Liver	Spleen	Bone marrow	Blood	Liver	Spleen	Bone marrow	Blood	Liver	Spleen	Bone marrow	Blood
Group 2	R1302 (repeat)	0.73	3.42	5.91	0.28	0.55	0.56	3.72	0.04	0.24	8.69	6.72	0.91
